# Supplementary material for: AML1-ETO-Related Fusion Circular RNAs Contribute to the Proliferation of Leukemia Cells
Source: Int J Mol Sci. 2022 Dec 21;24(1):71. doi: 10.3390/ijms24010071 (PMC9820653; doi:10.3390/ijms24010071)
Supplement: Supplementary file 1 [file ijms-24-00071-s001.zip]

Archive with 11 entries (11 files):
- .DS_Store
- K2133vsKSCR_DEG supplementary table-s8 new.xlsx
- K2231vsKSCR_DEG supplementary table-s9 new.xlsx
- supplemental figure sub IJMS.pdf
- Supplemental methods  sub.pdf
- Supplemental Table-S1-S5.pdf
- supplementary table-s10.xlsx
- supplementary table-s11.xlsx
- supplementary table-s12.xls
- supplementary table-s6.xlsx
- supplementary table-s7 new.xlsx
