# Supplementary material for: AML1-ETO-Related Fusion Circular RNAs Contribute to the Proliferation of Leukemia Cells
Source: Int J Mol Sci. 2022 Dec 21;24(1):71. doi: 10.3390/ijms24010071 (PMC9820653; doi:10.3390/ijms24010071)
Supplement: Supplementary file 1 [file ijms-24-00071-s001.zip › supplementary table-s11.xlsx]

## Sheet: up.Circ-A5E234 vs Circ_A5E234_C
All comparison for Circ-AE2 vs Circ-AE2_Control.up Fold change cutoff: 2.0 Column A: id, unique identifier assigned. Column B: Protein IDs, protein identifiers. Column C: Majority protein IDs, Majority protein identifiers. Column D: Protein names, protein names. Column E: Gene name, protein associated gene names. Column F: Fold Change, fold change between to samples. Column G: Regulation, up or d…
Protein Information					foldchange		LFQ intensity		log10 transformed and quantile normalized LFQ intensity
id	Protein IDs	Majority protein IDs	Protein names	Gene names	Fold Change	Regulation	LFQ intensity Circ-A5E234	LFQ intensity Circ-A5E234_Control	LFQ intensity Circ-A5E234	LFQ intensity Circ-A5E234_Control
14	A0A087WUZ8;C9JJ19;P82930	A0A087WUZ8;C9JJ19;P82930	28S ribosomal protein S34, mitochondrial	MRPS34	60.9608	up	4854900	0	6.92981	1
17	A0A087WYF5;A0A0A0MT31;A0A087WYT0;A0A087WV42;A0A087WZY1;P02810	A0A087WYF5;A0A0A0MT31;A0A087WYT0;A0A087WV42;A0A087WZY1;P02810	Salivary acidic proline-rich phosphoprotein 1/2;Salivary acidic proline-rich phosphoprotein 1/2;Salivary acidic proline-rich phosphoprotein 3/4;Peptide P-C	PRH1	3.29559	up	4454700	2702600	6.91589	5.19536
23	A0A087WX59;Q16186	A0A087WX59;Q16186	Proteasomal ubiquitin receptor ADRM1	ADRM1	3.1616	up	2363800	2152500	6.75778	5.09712
31	H7C3I1;F6VDH7;Q3KNR6;A0A087X1H6;Q8IZP2;Q8NFI4;P50502	H7C3I1;F6VDH7;Q3KNR6;A0A087X1H6;Q8IZP2;Q8NFI4;P50502	Putative protein FAM10A4;Putative protein FAM10A5;Hsc70-interacting protein	ST13;ST13P4;ST13P5	71.7839	up	11468000	0	7.16559	1
47	F8VV32;A0A0B4J259;P61626	F8VV32;A0A0B4J259;P61626	Lysozyme;Lysozyme C	LYZ	110.402	up	61693000	0	7.78663	1
50	A0A0C4DGA2;O75521-2;O75521;F1LLU7;F8WAW4;F8W6J1;C9JB63	A0A0C4DGA2;O75521-2;O75521;F1LLU7	Enoyl-CoA delta isomerase 2, mitochondrial	ECI2	96.7255	up	36769000	0	7.59582	1
60	A0A0U1RQC1;H0YMA4;A0A0U1RQM0;Q15004-2;Q15004	A0A0U1RQC1;H0YMA4;A0A0U1RQM0;Q15004-2;Q15004	PCNA-associated factor	KIAA0101	3.50597	up	4052600	1889900	6.88482	5.07501
81	B1AHC9;P12956;P12956-2	B1AHC9;P12956;P12956-2	X-ray repair cross-complementing protein 6	XRCC6	2.64394	up	371320000	12653000	8.51949	7.1168
89	J3QKT5;J3KTC1;B4DHE8;Q96DH6-2;Q96DH6	J3QKT5;J3KTC1;B4DHE8;Q96DH6-2;Q96DH6	RNA-binding protein Musashi homolog 2	MSI2	3.31776	up	1235900	1609500	6.65204	4.92184
92	I3L3C6;B4DWA1;I3L4C2;Q9UQB8-3;Q9UQB8-5;Q9UQB8-4;Q9UQB8-6;Q9UQB8-2;Q9UQB8	I3L3C6;B4DWA1;I3L4C2;Q9UQB8-3;Q9UQB8-5;Q9UQB8-4;Q9UQB8-6;Q9UQB8-2;Q9UQB8	Brain-specific angiogenesis inhibitor 1-associated protein 2	BAIAP2	47.6519	up	805760	0	6.57446	1
101	E7ENZ3;B7ZAR1;E9PCA1;P48643-2;P48643	E7ENZ3;B7ZAR1;E9PCA1;P48643-2;P48643	T-complex protein 1 subunit epsilon	CCT5	3.49963	up	9529200	4316500	7.10341	5.2962
111	C9J0E4;P01040	C9J0E4;P01040	Cystatin-A;Cystatin-A, N-terminally processed	CSTA	110.907	up	63864000	0	7.79321	1
124	H7C0T1;H7C2R9;C9JQV0;Q9BRJ6	H7C0T1;H7C2R9;C9JQV0;Q9BRJ6	Uncharacterized protein C7orf50	C7orf50	3.15621	up	5963100	4645400	6.97755	5.31935
129	C9JYM0;O75817	C9JYM0;O75817	Ribonuclease P protein subunit p20	POP7	86.8126	up	24040000	0	7.43983	1
145	CON__P04259	CON__P04259			116.823	up	70936000	0	7.86818	1
149	CON__P08730-1	CON__P08730-1			71.0833	up	11145000	0	7.15144	1
178	CON__Q6KB66-1;Q6KB66-2;Q6KB66;Q6KB66-3;CON__Q0VBK2	CON__Q6KB66-1;Q6KB66-2;Q6KB66;Q6KB66-3	Keratin, type II cytoskeletal 80	KRT80	95.7259	up	35579000	0	7.58084	1
188	D3DTX6;Q96SB3;Q9ULJ8;Q9ULJ8-4;Q9ULJ8-5;Q9ULJ8-3	D3DTX6;Q96SB3	Neurabin-2	PPP1R9B	3.26468	up	7396300	4807900	7.0351	5.32816
196	E5RHE1;E5RK27;E5RFP6;E5RJN6;E5RHZ6;Q9Y277;Q9Y277-2	E5RHE1;E5RK27;E5RFP6;E5RJN6;E5RHZ6;Q9Y277;Q9Y277-2	Voltage-dependent anion-selective channel protein 3	VDAC3	2.99398	up	3603000	3883600	6.85818	5.27611
212	E7EX17;P23588-2;P23588	E7EX17;P23588-2;P23588	Eukaryotic translation initiation factor 4B	EIF4B	2.99809	up	3242200	3517200	6.83257	5.24853
265	F8W914;Q9NQC3-2;Q9NQC3-5;Q9NQC3	F8W914;Q9NQC3-2;Q9NQC3-5;Q9NQC3	Reticulon;Reticulon-4	RTN4	81.7574	up	19994000	0	7.35328	1
267	H0Y5T1;F8WA11;Q7Z460-2;Q7Z460-4;Q7Z460-5;Q7Z460-3;Q7Z460	H0Y5T1;F8WA11;Q7Z460-2;Q7Z460-4;Q7Z460-5;Q7Z460-3;Q7Z460	CLIP-associating protein 1	CLASP1	3.02146	up	2061900	2386400	6.73359	5.13834
277	G5E9R5;P24666-4;P24666	G5E9R5;P24666-4;P24666	Low molecular weight phosphotyrosine protein phosphatase	ACP1	51.3886	up	1536800	0	6.68338	1
284	H0Y5H9;Q5K684;P48594;P29508;P29508-2;C9JZ65	H0Y5H9;Q5K684;P48594;P29508;P29508-2	Serpin B4;Serpin B3	SERPINB4;SERPINB3	3.37588	up	3408500	2088300	6.84259	5.08733
295	H0YM11;V9GY01;Q9Y448-3;Q9Y448-2;Q9Y448;H0YKF8;H0YLA7	H0YM11;V9GY01;Q9Y448-3;Q9Y448-2;Q9Y448;H0YKF8;H0YLA7	Small kinetochore-associated protein	KNSTRN	3.23739	up	3028700	2198100	6.80802	5.11319
304	H3BNX8;P20674;H3BRM5;H3BV69	H3BNX8;P20674	Cytochrome c oxidase subunit 5A, mitochondrial	COX5A	9.86485	up	4303700	514350	6.90016	3.59786
306	H3BPL4;Q1ED39	H3BPL4;Q1ED39	Lysine-rich nucleolar protein 1	KNOP1	9.96524	up	8224300	1459600	7.05886	3.74196
309	H7C0Q6;Q9C037-3;Q9C037-2;Q9C037	H7C0Q6;Q9C037-3;Q9C037-2;Q9C037	E3 ubiquitin-protein ligase TRIM4	TRIM4	108.596	up	58451000	0	7.76283	1
311	H7C561;Q15637-4;Q15637-6;Q15637-7;Q15637-3;Q15637-2;Q15637;Q15637-5	H7C561;Q15637-4;Q15637-6;Q15637-7;Q15637-3;Q15637-2;Q15637;Q15637-5	Splicing factor 1	SF1	3.30011	up	7291100	4454400	7.03094	5.30842
313	I3L0U5;Q6PK04	I3L0U5;Q6PK04	Coiled-coil domain-containing protein 137	CCDC137	93.1236	up	31824000	0	7.54108	1
325	J3KS22;Q7Z4W1;J3QS36;J3KRZ4	J3KS22;Q7Z4W1;J3QS36	L-xylulose reductase	DCXR	3.06879	up	2710100	2458200	6.78083	5.16316
327	K7ESE8;J3KSD8;K7ES02;Q13867	K7ESE8;J3KSD8;K7ES02;Q13867	Bleomycin hydrolase	BLMH	64.8693	up	6964600	0	7.01946	1
341	J3QTB2;J3QTA6;Q9BRQ6;H0Y922	J3QTB2;J3QTA6;Q9BRQ6;H0Y922	MICOS complex subunit MIC25	CHCHD6	66.3795	up	8060000	0	7.05267	1
360	O00299	O00299	Chloride intracellular channel protein 1	CLIC1	60.2221	up	4438300	0	6.91222	1
361	O00425;O00425-2;F8WD15;Q9NZI8-2;Q9NZI8	O00425;O00425-2	Insulin-like growth factor 2 mRNA-binding protein 3	IGF2BP3	2.75303	up	1608000	3314000	6.69469	5.23367
383	O75874	O75874	Isocitrate dehydrogenase [NADP] cytoplasmic	IDH1	52.926	up	2035200	0	6.72591	1
396	P00492	P00492	Hypoxanthine-guanine phosphoribosyltransferase	HPRT1	75.0784	up	13572000	0	7.23033	1
401	P01876;A0A0G2JMB2;P01877;A0A075B6N7	P01876;A0A0G2JMB2;P01877	Ig alpha-1 chain C region;Ig alpha-2 chain C region	IGHA1;IGHA2	101.772	up	45010000	0	7.66919	1
405	P04259	P04259	Keratin, type II cytoskeletal 6B	KRT6B	106.943	up	56224000	0	7.7407	1
407	P04279-2;P04279;Q02383	P04279-2;P04279;Q02383	Semenogelin-1;Alpha-inhibin-92;Alpha-inhibin-31;Seminal basic protein;Semenogelin-2	SEMG1;SEMG2	51.0209	up	1440500	0	6.67302	1
420	P06733;P06733-2;K7EM90;F5H1C3;E5RI09;E5RG95;K7EPM1;K7EKN2;E5RGZ4;F5H0C8;P13929-3;P09104-2;P13929-2;P13929;P09104	P06733;P06733-2;K7EM90	Alpha-enolase;Enolase	ENO1	103.126	up	47532000	0	7.68826	1
426	P07195;A8MW50;C9J7H8;F5H793	P07195;A8MW50;C9J7H8	L-lactate dehydrogenase B chain;L-lactate dehydrogenase	LDHB	3.44406	up	5609000	2541200	6.96516	5.18104
428	P07339;H7C469;F8WD96;C9JH19;H7C1V0;F8W787	P07339;H7C469;F8WD96;C9JH19	Cathepsin D;Cathepsin D light chain;Cathepsin D heavy chain	CTSD	3.28947	up	4589100	2850500	6.91992	5.20206
430	P07900;P07900-2;Q58FG0	P07900;P07900-2	Heat shock protein HSP 90-alpha	HSP90AA1	87.1453	up	24485000	0	7.44535	1
458	P14618-3;P14618;B4DNK4;H3BTN5;P14618-2;H3BT25;H3BUW1;H3BTJ2;H3BQ34;H3BR70;P30613-2;P30613	P14618-3;P14618;B4DNK4;H3BTN5;P14618-2	Pyruvate kinase PKM;Pyruvate kinase	PKM	74.0819	up	13158000	0	7.21105	1
490	P25815	P25815	Protein S100-P	S100P	59.9957	up	4346900	0	6.90679	1
496	P27797;K7EJB9	P27797;K7EJB9	Calreticulin	CALR	7.5202	up	1125400	1297100	6.63143	3.72066
497	P29401;P29401-2;A0A0B4J1R6;E9PFF2;F8WAX4;F8W888	P29401;P29401-2;A0A0B4J1R6;E9PFF2	Transketolase	TKT	68.9676	up	9740300	0	7.10785	1
537	P42704;H7C3W8;C9JCA9;B8ZZ38;A0A0C4DG06	P42704	Leucine-rich PPR motif-containing protein, mitochondrial	LRPPRC	78.6672	up	16300000	0	7.29769	1
551	P50395;V9GYF8;Q5SX90;Q5SX86;Q5SX87;P50395-2;P31150;V9GYJ7;G5E9U5;Q5SX91	P50395;V9GYF8;Q5SX90;Q5SX86;Q5SX87;P50395-2;P31150	Rab GDP dissociation inhibitor beta;Rab GDP dissociation inhibitor alpha	GDI2;GDI1	7.28727	up	566440	843860	6.52704	3.66166
557	P51572;P51572-2;C9JMD7;C9JSP1;C9JQ75;C9J0M4	P51572;P51572-2;C9JMD7;C9JSP1;C9JQ75;C9J0M4	B-cell receptor-associated protein 31	BCAP31	70.2841	up	10737000	0	7.13513	1
570	P60228;E5RIT4;H0YBR5;E5RHS5;E5RGA2	P60228;E5RIT4;H0YBR5;E5RHS5;E5RGA2	Eukaryotic translation initiation factor 3 subunit E	EIF3E	109.667	up	61098000	0	7.77699	1
577	P61313;E7EX53;E7EQV9;P61313-2;E7ERA2;E7ENU7	P61313;E7EX53;E7EQV9;P61313-2	60S ribosomal protein L15;Ribosomal protein L15	RPL15	46.4995	up	599660	0	6.53914	1
630	P80723-2;P80723	P80723-2;P80723	Brain acid soluble protein 1	BASP1	63.6696	up	6302900	0	6.99253	1
635	P98179	P98179	RNA-binding protein 3	RBM3	56.5897	up	3184100	0	6.82247	1
642	Q01780-2;Q01780	Q01780-2;Q01780	Exosome component 10	EXOSC10	106.139	up	54844000	0	7.72981	1
648	Q08188	Q08188	Protein-glutamine gamma-glutamyltransferase E;Protein-glutamine gamma-glutamyltransferase E 50 kDa catalytic chain;Protein-glutamine gamma-glutamyltransferase E 27 kDa non-catalytic chain	TGM3	83.9481	up	21995000	0	7.39143	1
651	Q12996;E9PLP8;Q12996-2;E9PJ06;Q12996-3	Q12996	Cleavage stimulation factor subunit 3	CSTF3	73.9343	up	13069000	0	7.20817	1
664	Q14574-2;Q14574	Q14574-2;Q14574	Desmocollin-3	DSC3	80.3616	up	18354000	0	7.32843	1
665	Q14684-2;Q14684	Q14684-2;Q14684	Ribosomal RNA processing protein 1 homolog B	RRP1B	90.6025	up	28285000	0	7.50148	1
715	Q7Z5L9-2;Q7Z5L9	Q7Z5L9-2;Q7Z5L9	Interferon regulatory factor 2-binding protein 2	IRF2BP2	8.102	up	2391000	1462800	6.76187	3.74359
725	Q8N5L8	Q8N5L8	Ribonuclease P protein subunit p25-like protein	RPP25L	151.752	up	172890000	0	8.24557	1
735	Q8WV22	Q8WV22	Non-structural maintenance of chromosomes element 1 homolog	NSMCE1	63.1912	up	5998300	0	6.98165	1
742	Q92600;Q92600-3;Q92600-2	Q92600;Q92600-3;Q92600-2	Cell differentiation protein RCD1 homolog	RQCD1	97.2756	up	37577000	0	7.60401	1
763	Q96MG7	Q96MG7	Melanoma-associated antigen G1	NDNL2	3.03168	up	2828100	2600100	6.78895	5.18883
766	Q96QR8	Q96QR8	Transcriptional activator protein Pur-beta	PURB	2.77927	up	2897900	4702300	6.79664	5.32193
772	Q9BU76-4;Q9BU76	Q9BU76-4;Q9BU76	Multiple myeloma tumor-associated protein 2	MMTAG2	63.2546	up	6003600	0	6.9831	1
788	Q9HAU5	Q9HAU5	Regulator of nonsense transcripts 2	UPF2	48.3758	up	936230	0	6.59621	1
804	Q9NWK9-2;Q9NWK9	Q9NWK9-2;Q9NWK9	Box C/D snoRNA protein 1	ZNHIT6	113.047	up	66324000	0	7.82078	1
806	Q9NX20;E9PI14	Q9NX20;E9PI14	39S ribosomal protein L16, mitochondrial	MRPL16	75.818	up	14532000	0	7.24447	1
849	Q9Y5L4	Q9Y5L4	Mitochondrial import inner membrane translocase subunit Tim13	TIMM13	63.8944	up	6508000	0	6.99762	1
