# Supplementary material for: AML1-ETO-Related Fusion Circular RNAs Contribute to the Proliferation of Leukemia Cells
Source: Int J Mol Sci. 2022 Dec 21;24(1):71. doi: 10.3390/ijms24010071 (PMC9820653; doi:10.3390/ijms24010071)
Supplement: Supplementary file 1 [file ijms-24-00071-s001.zip › supplementary table-s12.xls]

## Sheet: hsa
#Column "PathwayID" stands for Pathway identifiers used in KEGG
#Column "Definition" stands for the definition of the PathwayID
#Column "OriginalWebSite"stands for The map's website,the nodes with red frame and red symbol are associated with the DE genes, green nodes have no significance
#Column "p-value"
"Fisher-Pvalue" stands for the enrichment p-value of the PathwayID used Fisher's exact test
#Column "SelectionCounts" stands for the Count of the DE genes' entities directly associated with the listed PathwayID
#Column "SelectionSize" stands for the total number of the DE genes' entities
#Column "Count" stands for the count of the chosen background population genes' entities associated with the listed PathwayID
#Column "Size" stands for the total number of chosen background population genes' entities
#Column "FDR" stands for the false discovery rate of the PathwayID
#Column "Enrichment_Score" stands for the Enrichment Score value of the PathwayID, it equals "-log10(Pvalue)"
#Column "GeneRatio" stands for the Gene Ratio value of the PathwayID, it equals "SelectionCounts/SelectionSize"
#Column "GENES" stands for the DE genes associated with the PathwayID
PathwayID	Definition	OriginalWebSite	Fisher-Pvalue	SelectionCounts	SelectionSize	Count	Size	FDR	Enrichment_Score	GeneRatio	Genes
hsa01230	Biosynthesis of amino acids	http://www.genome.jp/kegg-bin/show_pathway?hsa01230+2023+3417+5315+7086	0.00033255	4	32	74	6990	0.099765	3.47814	0.125	ENO1//IDH1//PKM//TKT
hsa03013	RNA transport	http://www.genome.jp/kegg-bin/show_pathway?hsa03013+3646+1975+10248+138716+26019	0.000999822	5	32	172	6990	0.149973	3.00008	0.15625	EIF3E//EIF4B//POP7//RPP25L//UPF2
hsa01200	Carbon metabolism	http://www.genome.jp/kegg-bin/show_pathway?hsa01200+2023+3417+5315+7086	0.00164222	4	32	113	6990	0.164222	2.78457	0.125	ENO1//IDH1//PKM//TKT
hsa00010	Glycolysis / Gluconeogenesis	http://www.genome.jp/kegg-bin/show_pathway?hsa00010+2023+3945+5315	0.00342279	3	32	67	6990	0.256709	2.46562	0.09375	ENO1//LDHB//PKM
hsa03018	RNA degradation	http://www.genome.jp/kegg-bin/show_pathway?hsa03018+2023+5394+9125	0.0050672	3	32	77	6990	0.304032	2.29523	0.09375	ENO1//EXOSC10//RQCD1
hsa03015	mRNA surveillance pathway	http://www.genome.jp/kegg-bin/show_pathway?hsa03015+1479+124540+26019	0.00805894	3	32	91	6990	0.402947	2.09372	0.09375	CSTF3//MSI2//UPF2
hsa00620	Pyruvate metabolism	http://www.genome.jp/kegg-bin/show_pathway?hsa00620+3945+5315	0.0142114	2	32	40	6990	0.609061	1.84736	0.0625	LDHB//PKM
hsa05230	Central carbon metabolism in cancer	http://www.genome.jp/kegg-bin/show_pathway?hsa05230+3417+5315	0.0373226	2	32	67	6990	1	1.42803	0.0625	IDH1//PKM
hsa04141	Protein processing in endoplasmic reticulum	http://www.genome.jp/kegg-bin/show_pathway?hsa04141+10134+811+3320	0.0412448	3	32	169	6990	1	1.38463	0.09375	BCAP31//CALR//HSP90AA1
hsa04520	Adherens junction	http://www.genome.jp/kegg-bin/show_pathway?hsa04520+52+10458	0.0447044	2	32	74	6990	1	1.34965	0.0625	ACP1//BAIAP2
hsa04612	Antigen processing and presentation	http://www.genome.jp/kegg-bin/show_pathway?hsa04612+811+3320	0.0480218	2	32	77	6990	1	1.31856	0.0625	CALR//HSP90AA1
